# Supplementary material for: Search of Reflectance Indices for Estimating Photosynthetic Activity of Wheat Plants Under Drought Stress
Source: Plants (Basel). 2024 Dec 31;14(1):91. doi: 10.3390/plants14010091 (PMC11723397; doi:10.3390/plants14010091)
Supplement: Supplementary file 1 [file plants-14-00091-s001.zip]

Archive with 1 entries (1 files):
- plants-3396231-supplementary.pdf
